# Supplementary material for: Effects of PEG Chain Length on Relaxometric Properties of Iron Oxide Nanoparticles-Based MRI Contrast Agent
Source: Nanomaterials (Basel). 2022 Aug 4;12(15):2673. doi: 10.3390/nano12152673 (PMC9370369; doi:10.3390/nano12152673)
Supplement: Supplementary file 1 [file nanomaterials-12-02673-s001.zip]

Archive with 1 entries (1 files):
- nanomaterials-1822693-supplementary.pdf
